# Supplementary material for: Formation of Liver Metastases Is Accompanied by Accelerated Musculoskeletal Deficits in LLC Tumor Hosts
Source: Int J Mol Sci. 2026 May 15;27(10):4426. doi: 10.3390/ijms27104426 (PMC13206901; doi:10.3390/ijms27104426)
Supplement: Supplementary file 1 [file ijms-27-04426-s001.zip]

Archive with 1 entries (1 files):
- ijms-4259225-supplementary.pdf
